# Supplementary material for: Robust Assessment of Macromolecular Fraction (MMF) in Muscle with Differing Fat Fraction Using Ultrashort Echo Time (UTE) Magnetization Transfer Modeling with Measured T1
Source: Diagnostics (Basel). 2023 Feb 24;13(5):876. doi: 10.3390/diagnostics13050876 (PMC10001337; doi:10.3390/diagnostics13050876)
Supplement: Supplementary file 1 [file diagnostics-13-00876-s001.zip]

Archive with 1 entries (1 files):
- diagnostics-2186709-supplementary.pdf
